# Supplementary material for: In-Vitro and In-Silico Assessment of Per- and Polyfluoroalkyl Substances (PFAS) in Aqueous Film-Forming Foam (AFFF) Binding to Human Serum Albumin
Source: Toxics. 2021 Mar 17;9(3):63. doi: 10.3390/toxics9030063 (PMC8002870; doi:10.3390/toxics9030063)
Supplement: Supplementary file 1 [file toxics-09-00063-s001.zip]

Archive with 2 entries (2 files):
- toxics-1134374-SI.xlsx
- toxics-1134374-SI.pdf
