# Supplementary material for: In-Vitro and In-Silico Assessment of Per- and Polyfluoroalkyl Substances (PFAS) in Aqueous Film-Forming Foam (AFFF) Binding to Human Serum Albumin
Source: Toxics. 2021 Mar 17;9(3):63. doi: 10.3390/toxics9030063 (PMC8002870; doi:10.3390/toxics9030063)
Supplement: Supplementary file 1 [file toxics-09-00063-s001.zip › toxics-1134374-SI.xlsx]

## Sheet: S5.1 LC-QTOF-MS acquisition
LC-QTOF-MS Method
Injection Volume		10 µL
LC Settings
Mobile Phases	A (neg)	H2O + 20 mM Ammonium Acetate
	B (neg)	acetonitrile
Solvent Flow		0.40 mL/min
Gradient for samples		25% B for 1.5 min
		25%-90% B in 25 min
		100% B for 5 min
		equilibration to initial conditions for 3 min
Gradient for blanks		2% B for 1.5 min
		0%-100% B in 23 min
		100% B for 5 min
		equilibration to initial conditions for 3 min
Column		ZORBAX RRHD Eclipse Plus 95Å, 2.1 x 150 mm, 1.8 µm)
Column Temperature		30°C
MS Settings
Gas Temperature		300 °C
Dyring Gas Flow		12 l/min
Nebulizer		25 psig
Sheath Gas Temperature		350 °C
Sheath Gas Flow		11 l/min
Vcap		3000 (neg)
Fragmentor		110 V
scan range		50-1200 m/z
scan speed		4 spectra/s
All-Ions Acquisition		Collision Energy (CE): 0, 10, 20, 40
Reference Mass Correction		neg: masses 112.9855, 1033.9881

## Sheet: S5.2 Screening parameters
Suspect Screening LC-QTOF-MS
Software	Agilent MassHunter Qualitative Analysis (B.08.00)
Workflow	Find Compounds by Formula
Values to Match	Mass
Libraries	In-house PFASs database (3794 PFASs, 91 compounds with MS/MS spectra from in-house standard, massbank, and CFM-ID)
Extraction Algorithm	Agile 2
Match Tolerance Masses	± 10ppm
Allowed Adducts	[M-H]- [M-CH3OOH]-
Allowed Charge State	1
Isotope Model	common organic molecules
Peak spacing tolerance	0.0025 m/z, plus 7 ppm
Scoring (Weight)	Mass Score: 100
	Isotope Abundance Score: 50
	Isotope Spacing Score: 60
Find by Formula Score	>80 (out of 100)
Absolute Height	> 1000 counts
Confirm with fragment ions	if MS/MS spectra available
number of most specific ions from MS/MS library	5
RT difference	± 0.2 min
S/N ratio	not applied
Coelution score	> 85%
Minimum Number of Qualified Fragments	1

## Sheet: S5.3 NMR acquisition
NMR setting
Parameter	Value
Origin	Bruker Analytik GmbH	•Acquire 1H	•Acquire 19F NMR
Owner	psm	•Spectra window: 12 ppm to -2 ppm	•Spectra window: 0 ppm to -200 ppm
Site		•Relaxation time: 2s	•Relaxation time: 2s
Instrument	spect	•Number of scan: 10	•Number of scan: 2048
Author		•Dwell time 5.3 usec	•Dwell time 17.7 usec
Solvent	MeOD for qNMR; D2O for protein titrations
Temperature	299.9
Pulse Sequence	zgflqn
Experiment	1D
Probe	5 mm PABBO BB/ 19F-1H/ D Z-GRD Z109128/ 0012
Number of Scans	2048 for solutions with one PFAS and 4096 for mixtures of PFASs
Receiver Gain	1149.4
Relaxation Delay	2
Pulse Width	19
Presaturation Frequency
Acquisition Time	0.6947
Class
Spectrometer Frequency	470.53
Spectral Width	94339.6
Lowest Frequency	-88885.6
Nucleus	19F
Acquired Size	65536
Spectral Size	131072

## Sheet: S6.1 LCMS target compounds
LC-QTOF-MS target compound
Chemical Name	Acronym	Neutral Molecular Formula	Internal Standard	Limit of quantifications [ng/mL]	Absolute recoveries for HSA extractions (%)*
Perfluoroalkanoic acids
Perfluoro-n-butanoic acid	PFBA	C4HO2F7	13C4-PFBA	0.2	69±36%
Perfluoro-n-pentanoic acid	PFPeA	C5HO2F9	13C5-PFPeA	0.05	129±29%
Perfluoro-n-hexanoic acid	PFHxA	C6HO2F11	13C5-PFHxA	0.05
Perfluoro-n-heptanoic acid	PFHpA	C7HO2F13	13C4-PFHpA	0.05	93±5%
Perfluoro-n-octanoic acid	PFOA	C8HO2F15	13C8-PFOA	0.05	86±22%
Perfluoro-n-nonanoic acid	PFNA	C9HO2F17	13C9-PFNA	0.05	108±13%
Perfluoro-n-decanoic acid	PFDA	C10HO2F19	13C6-PFDA	0.5	73±22%
Perfluoro-n-undecanoic acid	PFUdA	C11HO2F21	13C7-PFUdA	0.05	50±47%
Perfluoro-n-dodecanoic acid	PFDoA	C12HO2F23	13C-PFDoA	0.05	82±14%
Perfluoro-n-tridecanoic acid	PFTrDA	C13HO2F25	13C2-PFTeDA	0.5	101±1%
Perfluoro-n-tetradecanoic acid	PFTeDA	C14HO2F27	13C2-PFTeDA	0.5	123±7%
Perfluoroalkanesulfonic acids
Perfluoro-1-propanesulfonic acid	PFPrS	C3HO3SF7*	13C3-PFBS	4	82±12%
Perfluoro-1-butanesulfonic acid	PFBS	C4HO3SF9	13C3-PFBS	0.05	84±15%
Perfluoro-1-pentanesulfonic acid	PFPeS	C5HO3SF11	13C5-PFHxA	0.05	77±30%
Perfluorohexanesulfonic acid	PFHxS	C6HO3SF13	13C3-PFHxS	0.5	119±12%
Perfluoroheptanesulfonic acid	PFHpS	C7HO3SF15	13C3-PFHxS	0.05	108±14%
Linear perfluorooctanesulfonic acid	L-PFOS	C8HO3SF17**	13C8-PFOS	0.025	92±11%
Branched perfluorooctanesulfonic acid	br-PFOS	C8HO3SF17***	13C8-PFOS	2.5	129±16%
Perfluorononanesulfonic acid	PFNS	C9HO3SF19	13C8-PFOS	0.05	105±16%
Perfluorodecanesulfonic acid	PFDS	C10HO3SF21	13C8-PFOS	0.05	80±15%
Perfluoroalkane sulfonamides
Perfluoro-1-octanesulfonamide	FOSA	C8H2O2NSF17	13C8-PFOS	0.5	134±14%
Perfluoroalkane sulfonamido acetic acids
N-methylperfluoro-1-octanesulfonamidoacetic acid	MeFOSAA	C11H6F17NO4S	d3-MeFOSAA	0.5	129±5%
N-ethylperfluoro-1-octanesulfonamidoacetic acid	EtFOSAA	C12H8F17NO4S	d5-EtFOSAA	0.5	88±9%
Fluorotelomer sulfonates
4:2 fluorotelomer sulfonate	4:2 FTS	C6H5O3SF9	13C2-4:2 FTS	0.5	112±8%
6:2 fluorotelomer sulfonate	6:2 FTS	C6H5O3SF9	13C2-6:2 FTS	1	90±7%
8:2 fluorotelomer sulfonate	8:2 FTS	C8H5O3SF13	13C2-8:2 FTS	0.5	90±8%
Note:	Analytical standards of LC target compounds were purchased from Wellington Laboratories and product codes are grouped in different colors shown below.
	PFAC-24PAR
	MPFAC-24ES
	*L-PFPrS
	**L-PFOS
	***br-PFOS

## Sheet: S6.2 LCMS qualified PFAS
Abbreviation	Written out acronym	Synonyms	Formula	IUPAC name	Monoisotopic mass	CAS	Example structure	Smiles	Functional Group	Number of perfluorocarbons	Qualified in AFFF	Qualified in noncovalent bound fraction	Qualified in covalently bound fraction
N-PFBS-MFPe	N-PerFluoroButaneSulfon-MethylperFluoroPentane	1-Butanesulfonic acid, 1,1,2,2,3,3,4,4,4-nonafluoro-, 2,2,3,3,4,4,5,5,6,6,6-undecafluoroheyl ester	C10H2F20O3S	2,2,3,3,4,4,5,5,6,6,6-undecafluorohexyl 1,1,2,2,3,3,4,4,4-nonafluorobutane-1-sulfonate	581.941	924894-08-6		FC(F)(F)C(F)(F)C(F)(F)C(F)(F)C(F)(F)COS(=O)(=O)C(F)(F)C(F)(F)C(F)(F)C(F)(F)F	Sulfonic acid	9	√	√
N-diMAmP-FHxSA	N-diMethylAmminoPropyl-perFluoroHexylSulfonAmide	1-Hexanesulfonamide, N-[3-(dimethylamino)propyl]-1,1,2,2,3,3,4,4,5,5,6,6,6-tridecafluoro-	C11H13F13N2O2S	N-(3-(dimethylamino)propyl)-1,1,2,2,3,3,4,4,5,5,6,6,6-tridecafluorohexane-1-sulfonamide	484.049	50598-28-2		CN(C)CCCNS(=O)(=O)C(F)(F)C(F)(F)C(F)(F)C(F)(F)C(F)(F)C(F)(F)F	Sulfonamide; Amine	6	√	√	√
N-TMAmP-FHxSAE	N-TriMethylAmminoPropyl-perFluoroHexylSulfonAmido Ethanoic acid	1-Propanaminium, 3-[(carboymethyl)[(1,1,2,2,3,3,4,4,5,5,6,6,6-tridecafluoroheyl)sulfonyl]amino]-N,N,N-trimethyl-, inner salt	C14H17F13N2O4S	N-((perfluorohexyl)sulfonyl)-N-(3-(trimethylammonio)propyl)glycinate	556.07	38850-52-1		C[N+](C)(C)CCCN(CC([O-])=O)S(=O)(=O)C(F)(F)C(F)(F)C(F)(F)C(F)(F)C(F)(F)C(F)(F)F	Sulfonamide; Carboxylic acid; Amine	6	√	√
N-FBEAc	N-perFluoroButylEthylAcetate	2-Perfluorobutylethyl acetate	C8H7F9O2	3,3,4,4,5,5,6,6,6-nonafluorohexyl acetate	306.03	80705-15-3		CC(=O)OCCC(F)(F)C(F)(F)C(F)(F)C(F)(F)F	Ester	4	√
N-EFHpSA-EMAC	N-EthylperFluoroHeptylSulfonAmido-EthylMethACrylate	2-Propenoic acid, 2-methyl-, 2-[ethyl[(pentadecafluoroheptyl)sulfonyl]amino]ethyl ester	C15H14F15NO4S	2-((N-ethyl-1,1,2,2,3,3,4,4,5,5,6,6,7,7,7-pentadecafluoroheptyl)sulfonamido)ethyl methacrylate	589.04	67939-36-0		CCN(CCOC(=O)C(C)=C)S(=O)(=O)C(F)(F)C(F)(F)C(F)(F)C(F)(F)C(F)(F)C(F)(F)C(F)(F)F	Sulfonamide; Ester; Alkene	7	√	√
N-FHxP-MAC	N-perFluoroHexylPropanyl-MeACrylate	2-Propenoic acid, 2-methyl-, 4,4,5,5,6,6,7,7,8,8,9,9,9-tridecafluorononyl ester	C13H11F13O2	4,4,5,5,6,6,7,7,8,8,9,9,9-tridecafluorononyl methacrylate	446.055	1228350-17-1		CC(=C)C(=O)OCCCC(F)(F)C(F)(F)C(F)(F)C(F)(F)C(F)(F)C(F)(F)F	Alkene; Ester	6	√
diTF-IsoBA	diTriFluoro-IsoButyric Acid	F2147-4932	C6F6H6O2	4,4,4-trifluoro-2-(2,2,2-trifluoroethyl)butanoic acid	224.027	NA		FC(F)(CC(CC(F)(F)F)C(O)=O)F	Carboxylic acid	2	√	√	√
Cl-PFOS	Chlorinated-PerFluoroOctaneSulfonic acid	Chlorinated perfluorooctanesulfonates	C8HO3SClF16	8-chloro-1,1,2,2,3,3,4,4,5,5,6,6,7,7,8,8-hexadecafluorooctane-1-sulfonic acid	515.908	NA		OS(C(C(C(C(C(C(C(C(F)(F)Cl)(F)F)(F)F)(F)F)(F)F)(F)F)(F)F)(F)F)(=O)=O	Chloride; Sulfonic acid	7	√	√
4-FHp-CycHxA	4-perFlouroHeptyl-Cyclohexanecarboxylic Acid	Cycloheanecarboylic acid, 4-(pentadecafluoroheptyl)-, trans- (9CI)	C14H11F15O2	4-(perfluoroheptyl)cyclohexane-1-carboxylic acid	496.052	88951-28-4		OC(=O)C1CCC(CC1)C(F)(F)C(F)(F)C(F)(F)C(F)(F)C(F)(F)C(F)(F)C(F)(F)F	Cyclohexane; Carboxylic acid	7	√	√
H-PFDS	9-Hydrido-PerFluoroOctaneSulfonic acid	Hydrido-substituted perfluorodecanesulfonate	C10H2O3SF20	1,1,2,2,3,3,4,4,5,5,6,6,7,7,8,8,9,10,10,10-icosafluorodecane-1-sulfonic acid	581.941	NA		O=S(C(F)(F)C(F)(F)C(F)(F)C(F)(F)C(F)(F)C(F)(F)C(F)(F)C(F)(C(F)([H])C(F)(F)F)F)(O)=O	Hydrogen substituted; Sulfonic acid	9	√	√
H-PFOS	7-Hydriod-PerFluoroOctaneSulfonic acid	Hydrido-substituted perfluorooctanesulfonate	C8H2O3SF16	1,1,2,2,3,3,4,4,5,5,6,6,7,8,8,8-hexadecafluorooctane-1-sulfonic acid	481.947	NA		O=S(C(F)(F)C(F)(F)C(F)(F)C(F)(F)C(C(F)(F)C(F)([H])C(F)(F)F)(F)F)(O)=O	Hydrogen substituted; Sulfonic acid	7	√	√
K-PFOS	7-Ketone-PerFluoroOctaneSulfonic acid	Ketone-PFOS	C8HO4SF15	1,1,2,2,3,3,4,4,5,5,6,6,8,8,8-pentadecafluoro-7-oxooctane-1-sulfonic acid	477.936	NA		O=S(C(F)(F)C(F)(F)C(F)(F)C(F)(F)C(F)(F)C(F)(F)C(C(F)(F)F)=O)(O)=O	Ketone; Sulfonic acid	7	√	√
8:2 monoPAP-diEes	8:2 monoPerfluoroAlklylPhosphonic acid-diEthylester	Phosphonic acid, P-(3,3,4,4,5,5,6,6,7,7,8,8,8-tridecafluorooctyl)-, diethyl ester	C12H14F13O3P	diethyl (3,3,4,4,5,5,6,6,7,7,8,8,8-tridecafluorooctyl)phosphonate	484.047	350608-55-8		CCOP(=O)(CCC(F)(F)C(F)(F)C(F)(F)C(F)(F)C(F)(F)C(F)(F)F)OCC	Phosphonic acid	6	√	√
Hx-diFB	Hexyl-diperFluoroButane	Tetradecane, 1,1,1,2,2,3,3,4,4,11,11,12,12,13,13,14,14,14-octadecafluoro-	C14H12F18	1,1,1,2,2,3,3,4,4,11,11,12,12,13,13,14,14,14-octadecafluorotetradecane	522.065	1835252-03-3		FC(F)(F)C(F)(F)C(F)(F)C(F)(F)CCCCCCC(F)(F)C(F)(F)C(F)(F)C(F)(F)F	Perfluoro tail	8	√	√
UPFOS	6-Unsaturated-PerFluoroOctaneSulfonic acid	Unsaturated perfluorooctanesulfonate	C8HO3SF15	(E)-1,1,2,2,3,3,4,4,5,5,6,7,8,8,8-pentadecafluorooct-6-ene-1-sulfonic acid	461.941	NA		O=S(C(F)(F)C(F)(F)C(F)(F)C(F)(F)C(/C(F)=C(F)/C(F)(F)F)(F)F)(O)=O	Alkene; Sulfonic acid	7	√	√
Uridine-FB	Uridine-perFluoroButane	Uridine, 2'-deoy-5-(nonafluorobutyl)- (9CI)	C13H11F9N2O5	1-(4-hydroxy-5-(hydroxymethyl)tetrahydrofuran-2-yl)-5-(perfluorobutyl)pyrimidine-2,4(1H,3H)-dione	446.052	58671-35-5		OC[C@H]1O[C@H](C[C@@H]1O)N1C=C(C(=O)NC1=O)C(F)(F)C(F)(F)C(F)(F)C(F)(F)F	Uridine	4	√
N-diMAmP-FBSAP	N-diMethylAmminoPropyl-perFluoroButylSulfonAmido Propanoic acid	β-Alanine, N-[3-(dimethylamino)propyl]-N- [(1,1,2,2,3,3,4,4,4-nonafluorobutyl)sulfonyl]-	C12H17F9N2O4S	3-((N-(3-(dimethylamino)propyl)-1,1,2,2,3,3,4,4,4-nonafluorobutyl)sulfonamido)propanoic acid	456.077	172616-04-5		CN(C)CCCN(CCC(O)=O)S(=O)(=O)C(F)(F)C(F)(F)C(F)(F)C(F)(F)F	Sulfonamide; Carboxylic acid; Amine	4	√
8-F5S-PFOS	8-Penta(5)FluoroSulfide-PerFluoroOctanoicSulfonic acid	Pentafluorosulfanyl perfluorooctanesulfonic acid	C8HF21O3S2	1,1,2,2,3,3,4,4,5,5,6,6,7,7,8,8-hexadecafluoro-8-(pentafluoro-l6-sulfaneyl)octane-1-sulfonic acid	607.903	NA		FS(F)(F)(F)(F)C(F)(F)C(F)(F)C(F)(F)C(F)(F)C(F)(F)C(F)(F)C(F)(F)C(F)(F)S(=O)(O)=O	Pentafluoro sulfur; Sulfonic acid	8	√	√
PFBS	PerFluoroButaneSulfonic acid	Perfluorobutanesulfonate	C4HO3SF9	1,1,2,2,3,3,4,4,4-nonafluorobutane-1-sulfonic acid	299.95	375-73-5		OS(C(F)(F)C(F)(F)C(F)(F)C(F)(F)F)(=O)=O	Sulfonic acid	4	√	√	√
PFHpS	PerFluoroHeptaneSulfonic acid	Perfluoroheptanesulfonate	C7HO3SF15	1,1,2,2,3,3,4,4,5,5,6,6,7,7,7-pentadecafluoroheptane-1-sulfonic acid	449.941	375-92-8		O=S(C(F)(F)C(F)(F)C(F)(F)C(F)(F)C(F)(F)C(F)(F)C(F)(F)F)(O)=O	Sulfonic acid	7	√	√
PFHxS	PerFluoroHexaneSulfonic acid	Perfluorohexanesulfonate	C6HO3SF13	1,1,2,2,3,3,4,4,5,5,6,6,6-tridecafluorohexane-1-sulfonic acid	399.944	355-46-4		C(C(C(C(F)(F)S(=O)(=O)O)(F)F)(F)F)(C(C(F)(F)F)(F)F)(F)F	Sulfonic acid	6	√	√
PFBA	PerFluoroButanoic Acid	Perfluoro-n-butanoic acid	C4HO2F7	2,2,3,3,4,4,4-heptafluorobutanoic acid	213.987	375-22-4		O=C(O)C(F)(F)C(F)(F)C(F)(F)F	Carboxylic acid	3	√	√
PFHpA	PerFluoroHeptanoic Acid	Perfluoro-n-heptanoic acid	C7HO2F13	2,2,3,3,4,4,5,5,6,6,7,7,7-tridecafluoroheptanoic acid	363.977	375-85-9		FC(F)(F)C(F)(F)C(F)(F)C(C(F)(F)C(F)(F)C(O)=O)(F)F	Carboxylic acid	5	√	√
PFHxA	PerFluoroHexanoic Acid	Perfluoro-n-hexanoic acid	C6HO2F11	2,2,3,3,4,4,5,5,6,6,6-undecafluorohexanoic acid	313.98	307-24-4		FC(F)(C(F)(F)F)C(F)(F)C(F)(F)C(F)(F)C(O)=O	Carboxylic acid	5	√	√
PFOA	PerFluoroOctanoic Acid	Perfluoro-n-octanoic acid	C8HO2F15	2,2,3,3,4,4,5,5,6,6,7,7,8,8,8-pentadecafluorooctanoic acid	413.974	335-67-1		OC(C(F)(F)C(F)(F)C(F)(F)C(F)(F)C(F)(F)C(F)(F)C(F)(F)F)=O	Carboxylic acid	7	√	√	√
PFPeA	PerFluoroPenanoic Acid	Perfluoro-n-pentanoic acid	C5HO2F9	2,2,3,3,4,4,5,5,5-nonafluoropentanoic acid	263.983	2706-90-3		O=C(O)C(F)(F)C(F)(F)C(F)(F)C(F)(F)F	Carboxylic acid	4	√	√
PFOS	PerFluoroOctaneSulfonic acid	perfluorooctanesulfonate	C8HO3SF17	1,1,2,2,3,3,4,4,5,5,6,6,7,7,8,8,8-heptadecafluorooctane-1-sulfonic acid	499.938	1763-23-1		O=S(C(F)(F)C(F)(F)C(F)(F)C(F)(F)C(F)(F)C(F)(F)C(F)(F)C(F)(F)F)(O)=O	Sulfonic acid	8	√	√	√
PFPeS	PerFluoroPentaneSulfonic acid	Perfluoropentanesulfonate	C5HO3SF11	1,1,2,2,3,3,4,4,5,5,5-undecafluoropentane-1-sulfonic acid	349.947	2706-91-4		OS(=O)(C(F)(C(F)(C(F)(C(F)(C(F)(F)F)F)F)F)F)=O	Sulfonic acid	5	√	√
FOSA	Perfluoro-1-OctaneSulfonAmide	Perfluorinated sulfonamides	C8H2O2NSF17	1,1,2,2,3,3,4,4,5,5,6,6,7,7,8,8,8-heptadecafluorooctane-1-sulfonamide	498.954	754-91-6		C(C(C(C(C(F)(F)S(=O)(=O)N)(F)F)(F)F)(F)F)(C(C(C(F)(F)F)(F)F)(F)F)(F)F	Sulfonamide	8	√	√
PFNS	PerFluoronoNaneSulfonic acid	Nonadecafluoro-1-nonanesulfonic acid	C9HF19O3S	1,1,2,2,3,3,4,4,5,5,6,6,7,7,8,8,9,9,9-nonadecafluorononane-1-sulfonic acid	549.934	68259-12-1		FC(F)(F)C(F)(F)C(F)(F)C(F)(F)C(F)(F)C(F)(F)C(F)(F)C(F)(F)C(F)(S(=O)(O)=O)F	Sulfonic acid	9	√	√
PFDS	PerFluoroDecaneSulfonic acid	perfluorodecane sulfonic acid	C10HF21O3S	1,1,2,2,3,3,4,4,5,5,6,6,7,7,8,8,9,9,10,10,10-henicosafluorodecane-1-sulfonic acid	599.931	335-77-3		C(C(C(C(C(C(F)(F)S(=O)(=O)O)(F)F)(F)F)(F)F)(F)F)(C(C(C(C(F)(F)F)(F)F)(F)F)(F)F)(F)F	Sulfonic acid	10	√	√
PFNA	PerFluoro-n-Nonanoic Acid	Heptadecafluoropelargonic Acid	C9HF17O2	2,2,3,3,4,4,5,5,6,6,7,7,8,8,9,9,9-heptadecafluorononanoic acid	463.971	375-95-1		C(=O)(C(C(C(C(C(C(C(C(F)(F)F)(F)F)(F)F)(F)F)(F)F)(F)F)(F)F)(F)F)O	Carboxylic acid	8	√	√

## Sheet: S6.3 LCMS qualified nonPFAS
Identification	Molecular formula	[M-H]-	Error (ppm)	Retention-Time	SMILES	Reference	Reference_DOI
C10-AE1S	C12H26O5S	281.143	0.592937	13.5407	CCCCCCCCCCOCCOS(=O)(O)=O
C10-AE2S	C14H30O6S	325.169	0.820189	14.322	OS(OCCOCCOCCCCCCCCCC)(=O)=O
C10-AE3S	C16H34O7S	369.195	-2.42001	14.78	CCCCCCCCCCOCCOCCOCCOS(=O)(=O)O
C10-AE4S	C18H38O8S	413.221	-2.42001	15.148	O=S(OCCOCCOCCOCCOCCCCCCCCCC)(O)=O
C10-AE5S	C20H42O9S	457.248	-2.8431	15.3915	O=S(OCCOCCOCCOCCOCCOCCCCCCCCCC)(O)=O
C10-AE6S	C22H46O10S	501.274	-3.72391	15.6137	O=S(OCCOCCOCCOCCOCCOCCOCCCCCCCCCC)(O)=O
C10-AE7S	C24H50O11S	545.3	-5.04309	15.785	O=S(OCCOCCOCCOCCOCCOCCOCCOCCCCCCCCCC)(O)=O
C12-AE1S	C14H30O5S	309.174	0.215736	16.6347	CCCCCCCCCCCCOCCOS(=O)(=O)O	Schymanski_etal_2014	dx.doi.org/10.1021/es4044374
C12-AE2S	C16H34O6S	353.2	-1.50991	17.443	O=S(O)(=O)OCCOCCOCCCCCCCCCCCC	Schymanski_etal_2014	dx.doi.org/10.1021/es4044374
C12-AE3S	C18H38O7S1	397.226	-1.62554	17.81	O=S(O)(=O)OCCOCCOCCOCCCCCCCCCCCC	Schymanski_etal_2014	dx.doi.org/10.1021/es4044374
C12-AE4S	C20H42O8S	441.253	-2.56837	18.2637	O=S(O)(=O)OCCOCCOCCOCCOCCCCCCCCCCCC	Schymanski_etal_2014	dx.doi.org/10.1021/es4044374
C12-AE5S	C22H46O9S	485.279	-1.92322	18.506	O=S(O)(=O)OCCOCCOCCOCCOCCOCCCCCCCCCCCC	Schymanski_etal_2014	dx.doi.org/10.1021/es4044374
C12-AE6S	C24H50O10S	529.305	-2.70789	18.6943	O=S(O)(=O)OCCOCCOCCOCCOCCOCCOCCCCCCCCCCCC	Schymanski_etal_2014	dx.doi.org/10.1021/es4044374
C12-AE7S	C26H54O11S	573.331	-4.12798	18.841	O=S(O)(=O)OCCOCCOCCOCCOCCOCCOCCOCCCCCCCCCCCC	Schymanski_etal_2014	dx.doi.org/10.1021/es4044374
C10-LAS	C16H26O3S	297.153	-0.729254	15.1403	OS(=O)(=O)c1ccc(cc1)C(CCCCC)CCCC	Schymanski_etal_2014	dx.doi.org/10.1021/es4044374			Gonzalez_etal_2008
C11-LAS	C17H28O3S	311.169	0.504871	16.5727	OS(=O)(=O)c1ccc(cc1)C(CCCCCC)CCCC	Schymanski_etal_2014	dx.doi.org/10.1021/es4044374			Gonzalez_etal_2008
C12-LAS	C18H30O3S	325.184	-1.62554	18.0743	OS(=O)(=O)c1ccc(cc1)C(CCCCCCC)CCCC	Schymanski_etal_2014	dx.doi.org/10.1021/es4044374		Gonzalez_etal_2008	dx.doi.org/10.1002/rcm.3527
C13-LAS	C19H32O3S	339.2	-0.673939	19.4519	OS(=O)(=O)c1ccc(cc1)C(CCCCCCC)CCCCC	Schymanski_etal_2014	dx.doi.org/10.1021/es4044374		Gonzalez_etal_2008	dx.doi.org/10.1002/rcm.3527

## Sheet: S7.1 Total fluorine quant
AFFF(3M, 1999)-formulation analysis by LC-QTOF-MS and NMR
Data File	AFFF formulation (g/L)	Std (g/L)	PFASs MW
PFPeA	0.105672	0.00117943	263.984
L-PFBS	0.187703	0.00798066	299.951
PFBA	0.0936106	0.000902936	213.987
PFHxA	0.110717	0.0153284	313.981
L-PFPeS	0.184604	0.0495737	349.948
PFHpA	0.0776009	0.00132901	363.977
PFHxSK	0.974353	0.0628072	399.944
PFOA	0.110176	0.00102719	413.974
L-PFHpS	0.145827	0.00671494	449.941
PFNA	0.0447819	0.00057633	463.971
L-PFOS	3.08855	0.250275	499.938
br-PFOS	0.568724	0.0443202	499.938
FOSA	0.0852495	0.000156733	498.954
L-PFNS	0.0653255	0.00186951	549.935
L-PFDS	0.0500908	0.000863921	599.932
Total Flourine determined by LC-MS (g/L)	3.78
Total Flourine determined by NMR (g/L)	44.01
Percent difference	0.91411

## Sheet: S7.2 Ka_docking and exp 
	1E7G		1AO6		Experimental result					1. Experimentally determined HFPO (GenX) binding affinity was not reported due to identification problem caused by in-source ionization. Further method optimization will be performed. 2. Experimetnally determined br-PFOS was a mixture of branched PFOS. Since identification of individual compound was not possible, docking predicted association constant was not generated.
Ligand	GM Log Ka* (M-1)	GSD Log Ka** (M-1)	GM Log Ka* (M-1)	GSD Log Ka** (M-1)	log Ka (M-1)	SD log Ka (M-1)	Fitting model
PFBA	4.09906	0.275401	3.91275	0.315537	4.09726	0.4904	Langmuir isotherm
PFPeA	4.65483	0.355518	4.18698	0.32239	4.11381	0.277126	1st order association
PFHxA	5.06874	0.411558	4.50768	0.418152	4.59632	0.245536	1st order association
PFHpA	5.53158	0.433046	4.69877	0.595841	5.52769	0.385258	1st order association
PFOA	5.89745	0.545564	4.90532	0.657104	5.04616	0.14235	1st order association
PFNA	6.19389	0.5191	5.09541	0.724518	5.36511	0.202284	1st order association
PFDA	6.48968	0.671085	5.30312	0.739586	4.92494	0.0775456	1st order association
PFUdA	6.73564	0.589336	5.34986	0.862354	4.62533	0.234542	1st order association
PFDoA	7.08388	0.559196	5.39868	0.999223	4.53633	0.486496	1st order association
PFTrDA	7.27629	0.683816	5.34974	0.931529	4.34868	0.504604	1st order association
PFTeDA	7.50233	0.668828	5.38734	0.970904	3.96153	0.864959	1st order association
L-PFOS	6.33068	0.487475	4.9745	0.694067	4.74382	0.5369	Langmuir isotherm
PFBS	4.64997	0.294762	4.20137	0.34527	4.60256	0.132878	1st order association
PFPeS	5.04124	0.361561	4.44467	0.385311	4.75218	0.525581	1st order association
PFHxS	5.48384	0.390963	4.60037	0.558058	4.98811	0.438163	1st order association
PFHpS	5.91581	0.391156	4.7821	0.678779	4.63239	0.338805	1st order association
L-PFPrS	4.22577	0.271063	3.94816	0.2485	4.06782	0.178102	1st order association
PFNS	6.53515	0.676057	5.09673	0.75726	5.09337	0.152585	1st order association
PFDS	6.80242	0.593116	5.13262	0.895361	4.59933	0.245126	1st order association
FOSA	6.40326	0.600195	5.05781	0.736925	4.76866	0.0753113	1st order association
MeFOSAA	5.96209	0.371823	4.67915	0.72516	5.14838	0.158072	1st order association
EtFOSAA	5.95898	0.445309	4.59503	0.716182	5.14796	0.154894	1st order association
4:2FTS	5.09209	0.382444	4.3427	0.428267	4.92025	0.123767	1st order association
6:2FTS	5.82917	0.519457	4.64014	0.600364	5.1661	0.113371	1st order association
8:2FTS	6.45164	0.623292	5.0034	0.761916	4.63432	0.0752672	1st order association
HFPO-DA	5.29259	0.438501	4.54103	0.571449	NA	NA	NA
br-PFOS	NA	NA	NA	NA	4.5284	0.2659	Langmuir isotherm

## Sheet: S7.3 Kruskall-Wallis ANOVA
Pairwaise Comparisons of Long-chain Compounds identified in AFFF
Sample 1-Sample 2	Test Statistic	Std. Error	Std. Test Statistic	Significance	Adjusted Significance*		Each row tests the null hypothesis that the Sample 1 and Sample 2 distributions are the same.
C11-LAS-C10-LAS	21.759	1048.39	0.021	0.983	1		Asymptotic significances (2-sided tests) are displayed. The significance level is .050.
C10-AE7S-C10-AE1S	92.604	842.478	0.11	0.912	1		*Significance values have been adjusted by the Bonferroni correction for multiple tests.
PFUdA-PFDS	96.283	842.518	0.114	0.909	1		Colored cells represent the experimentally determined bound vs unbound compounds that failed to show significantly different docking predicted binding affinities.
C12-LAS-C11-LAS	187.856	1015.93	0.185	0.853	1
C12-LAS-C10-LAS	209.615	1027.73	0.204	0.838	1
N-diMAmP-FHxSA-8:2 monoPAP-diEes	202.913	842.598	0.241	0.81	1
C12-AE2S-C12-AE4S	-246.269	842.478	-0.292	0.77	1		Hypothesis Test Summary
C10-AE3S-C10-AE5S	-314.585	842.478	-0.373	0.709	1			Null Hypothesis	Test	Sig.a,b	Decision
C12-AE1S-C12-AE5S	-360.259	842.478	-0.428	0.669	1		1	The distribution of Affiniities is the same across categories of Compounds.	Independent-Samples Kruskal-Wallis Test	0	Reject the null hypothesis.
N-PFBS-MFPe-H-PFDS	492.219	842.637	0.584	0.559	1
C12-AE7S-C10-AE6S	975.727	842.478	1.158	0.247	1		a. The significance level is .050.
C10-AE4S-C10-AE3S	1012.76	842.478	1.202	0.229	1		b. Asymptotic significance is displayed.
4-FHp-CycHxA-PFUdA	-1103.64	842.597	-1.31	0.19	1
4-FHp-CycHxA-PFDS	-1199.92	842.558	-1.424	0.154	1			Independent-Samples Kruskal-Wallis Test Summary
C10-AE2S-C10-AE7S	-1228.74	842.478	-1.458	0.145	1			Total N	156192
C10-AE2S-C10-AE1S	1321.35	842.478	1.568	0.117	1			Test Statistic	123241.926a
C10-AE4S-C10-AE5S	-1327.35	842.478	-1.576	0.115	1			Degree Of Freedom	29
C10-AE5S-C12-AE7S	-1390.05	842.478	-1.65	0.099	1			Asymptotic Sig.(2-sided test)	0
C13-LAS-C12-LAS	1906.67	1002.54	1.902	0.057	1			a. The test statistic is adjusted for ties.
C10-AE3S-C12-AE7S	-1704.63	842.478	-2.023	0.043	1
C13-LAS-C11-LAS	2094.52	1023.71	2.046	0.041	1
C13-LAS-C10-LAS	2116.28	1035.42	2.044	0.041	1
C10-LAS-N-diMAmP-FBSAP	-2028.46	957.341	-2.119	0.034	1
C12-AE4S-C12-AE1S	1818.03	842.478	2.158	0.031	1
C11-LAS-N-diMAmP-FBSAP	-2050.22	944.665	-2.17	0.03	1
H-PFDS-PFDA	-1903.65	842.478	-2.26	0.024	1
C10-AE6S-C10-AE2S	1914.03	842.478	2.272	0.023	1
C12-AE6S-C10-AE4S	1968.57	842.478	2.337	0.019	1
C12-LAS-N-diMAmP-FBSAP	-2238.08	921.683	-2.428	0.015	1
C12-AE3S-C12-AE2S	2077.82	842.478	2.466	0.014	1
C12-AE2S-C12-AE1S	2064.3	842.478	2.45	0.014	1
C12-AE4S-C12-AE5S	-2178.29	842.478	-2.586	0.01	1
C12-AE3S-C12-AE4S	-2324.09	842.478	-2.759	0.006	1
C10-AE5S-C10-AE6S	-2365.77	842.478	-2.808	0.005	1
N-PFBS-MFPe-PFDA	-2395.87	842.637	-2.843	0.004	1
C12-AE2S-C12-AE5S	-2424.56	842.478	-2.878	0.004	1
C10-AE3S-C10-AE6S	-2680.36	842.478	-3.182	0.001	0.637
C10-AE4S-C12-AE7S	-2717.39	842.478	-3.225	0.001	0.547
C12-AE7S-C10-AE2S	2889.76	842.478	3.43	0.001	0.262
C12-AE6S-C10-AE3S	2981.33	842.478	3.539	0	0.175
C10-AE6S-C10-AE7S	-3142.77	842.478	-3.73	0	0.083
C10-AE6S-C10-AE1S	3235.38	842.478	3.84	0	0.053
C12-AE6S-C10-AE5S	3295.92	842.478	3.912	0	0.04
C10-AE4S-C10-AE6S	-3693.12	842.478	-4.384	0	0.005
C13-LAS-N-diMAmP-FBSAP	-4144.74	930.249	-4.456	0	0.004
PFDoA-4-FHp-CycHxA	7618.95	842.558	9.043	0	0
PFDoA-PFUdA	-8722.59	842.518	-10.353	0	0
PFDoA-PFDS	8818.88	842.478	10.468	0	0
PFDoA-N-PFBS-MFPe	13778.6	842.637	16.352	0	0
PFDoA-H-PFDS	14270.8	842.478	16.939	0	0
PFDoA-PFDA	16174.5	842.478	19.199	0	0
PFDoA-N-FHxP-MAC	30458.3	842.478	36.153	0	0
PFDoA-N-diMAmP-FHxSA	38996.7	842.478	46.288	0	0
PFDoA-8:2 monoPAP-diEes	39199.7	842.598	46.522	0	0
PFDoA-Uridine-FB	-45707.2	937.182	-48.771	0	0
PFDoA-C13-LAS	56542.9	930.249	60.783	0	0
PFDoA-C12-LAS	58449.6	921.683	63.416	0	0
PFDoA-C11-LAS	58637.4	944.665	62.072	0	0
PFDoA-C10-LAS	58659.2	957.341	61.273	0	0
PFDoA-N-diMAmP-FBSAP	60687.6	842.478	72.035	0	0
PFDoA-C12-AE3S	91541.5	842.478	108.657	0	0
PFDoA-C12-AE2S	93619.4	842.478	111.124	0	0
PFDoA-C12-AE4S	93865.6	842.478	111.416	0	0
PFDoA-C12-AE1S	95683.7	842.478	113.574	0	0
PFDoA-C12-AE5S	96043.9	842.478	114.002	0	0
PFDoA-C12-AE6S	101007	842.478	119.893	0	0
PFDoA-C10-AE4S	102975	842.478	122.229	0	0
PFDoA-C10-AE3S	103988	842.478	123.431	0	0
PFDoA-C10-AE5S	104303	842.478	123.805	0	0
PFDoA-C12-AE7S	105693	842.478	125.455	0	0
PFDoA-C10-AE6S	106669	842.478	126.613	0	0
PFDoA-C10-AE2S	108583	842.478	128.885	0	0
PFDoA-C10-AE7S	109811	842.478	130.343	0	0
PFDoA-C10-AE1S	109904	842.478	130.453	0	0
4-FHp-CycHxA-N-PFBS-MFPe	-6159.67	842.717	-7.309	0	0
4-FHp-CycHxA-H-PFDS	-6651.89	842.558	-7.895	0	0
4-FHp-CycHxA-PFDA	-8555.55	842.558	-10.154	0	0
4-FHp-CycHxA-N-FHxP-MAC	-22839.3	842.558	-27.107	0	0
4-FHp-CycHxA-N-diMAmP-FHxSA	-31377.8	842.558	-37.241	0	0
4-FHp-CycHxA-8:2 monoPAP-diEes	-31580.7	842.677	-37.477	0	0
4-FHp-CycHxA-Uridine-FB	-38088.3	937.253	-40.638	0	0
4-FHp-CycHxA-C13-LAS	-48923.9	930.321	-52.588	0	0
4-FHp-CycHxA-C12-LAS	-50830.6	921.755	-55.145	0	0
4-FHp-CycHxA-C11-LAS	-51018.5	944.736	-54.003	0	0
4-FHp-CycHxA-C10-LAS	-51040.2	957.411	-53.311	0	0
4-FHp-CycHxA-N-diMAmP-FBSAP	-53068.7	842.558	-62.985	0	0
4-FHp-CycHxA-C12-AE3S	-83922.6	842.558	-99.605	0	0
4-FHp-CycHxA-C12-AE2S	-86000.4	842.558	-102.071	0	0
4-FHp-CycHxA-C12-AE4S	-86246.7	842.558	-102.363	0	0
4-FHp-CycHxA-C12-AE1S	-88064.7	842.558	-104.521	0	0
4-FHp-CycHxA-C12-AE5S	-88425	842.558	-104.948	0	0
4-FHp-CycHxA-C12-AE6S	-93387.9	842.558	-110.839	0	0
4-FHp-CycHxA-C10-AE4S	-95356.4	842.558	-113.175	0	0
4-FHp-CycHxA-C10-AE3S	-96369.2	842.558	-114.377	0	0
4-FHp-CycHxA-C10-AE5S	-96683.8	842.558	-114.75	0	0
4-FHp-CycHxA-C12-AE7S	-98073.8	842.558	-116.4	0	0
4-FHp-CycHxA-C10-AE6S	-99049.6	842.558	-117.558	0	0
4-FHp-CycHxA-C10-AE2S	-100964	842.558	-119.83	0	0
4-FHp-CycHxA-C10-AE7S	-102192	842.558	-121.288	0	0
4-FHp-CycHxA-C10-AE1S	-102285	842.558	-121.398	0	0
PFUdA-N-PFBS-MFPe	5056.03	842.677	6	0	0
PFUdA-H-PFDS	5548.25	842.518	6.585	0	0
PFUdA-PFDA	7451.91	842.518	8.845	0	0
PFUdA-N-FHxP-MAC	21735.7	842.518	25.799	0	0
PFUdA-N-diMAmP-FHxSA	30274.1	842.518	35.933	0	0
PFUdA-8:2 monoPAP-diEes	30477.1	842.637	36.169	0	0
PFUdA-Uridine-FB	-36984.6	937.218	-39.462	0	0
PFUdA-C13-LAS	47820.3	930.285	51.404	0	0
PFUdA-C12-LAS	49727	921.719	53.95	0	0
PFUdA-C11-LAS	49914.8	944.7	52.837	0	0
PFUdA-C10-LAS	49936.6	957.376	52.16	0	0
PFUdA-N-diMAmP-FBSAP	51965.1	842.518	61.678	0	0
PFUdA-C12-AE3S	82818.9	842.518	98.299	0	0
PFUdA-C12-AE2S	84896.8	842.518	100.766	0	0
PFUdA-C12-AE4S	85143	842.518	101.058	0	0
PFUdA-C12-AE1S	86961.1	842.518	103.216	0	0
PFUdA-C12-AE5S	87321.3	842.518	103.643	0	0
PFUdA-C12-AE6S	92284.2	842.518	109.534	0	0
PFUdA-C10-AE4S	94252.8	842.518	111.87	0	0
PFUdA-C10-AE3S	95265.6	842.518	113.072	0	0
PFUdA-C10-AE5S	95580.1	842.518	113.446	0	0
PFUdA-C12-AE7S	96970.2	842.518	115.096	0	0
PFUdA-C10-AE6S	97945.9	842.518	116.254	0	0
PFUdA-C10-AE2S	99859.9	842.518	118.526	0	0
PFUdA-C10-AE7S	101089	842.518	119.984	0	0
PFUdA-C10-AE1S	101181	842.518	120.094	0	0
PFDS-N-PFBS-MFPe	4959.75	842.637	5.886	0	0
PFDS-H-PFDS	5451.97	842.478	6.471	0	0
PFDS-PFDA	7355.62	842.478	8.731	0	0
PFDS-N-FHxP-MAC	21639.4	842.478	25.685	0	0
PFDS-N-diMAmP-FHxSA	30177.9	842.478	35.82	0	0
PFDS-8:2 monoPAP-diEes	30380.8	842.598	36.056	0	0
PFDS-Uridine-FB	-36888.3	937.182	-39.361	0	0
PFDS-C13-LAS	47724	930.249	51.302	0	0
PFDS-C12-LAS	49630.7	921.683	53.848	0	0
PFDS-C11-LAS	49818.5	944.665	52.737	0	0
PFDS-C10-LAS	49840.3	957.341	52.061	0	0
PFDS-N-diMAmP-FBSAP	51868.8	842.478	61.567	0	0
PFDS-C12-AE3S	82722.7	842.478	98.19	0	0
PFDS-C12-AE2S	84800.5	842.478	100.656	0	0
PFDS-C12-AE4S	85046.8	842.478	100.948	0	0
PFDS-C12-AE1S	86864.8	842.478	103.106	0	0
PFDS-C12-AE5S	87225	842.478	103.534	0	0
PFDS-C12-AE6S	92187.9	842.478	109.425	0	0
PFDS-C10-AE4S	94156.5	842.478	111.761	0	0
PFDS-C10-AE3S	95169.3	842.478	112.964	0	0
PFDS-C10-AE5S	95483.9	842.478	113.337	0	0
PFDS-C12-AE7S	96873.9	842.478	114.987	0	0
PFDS-C10-AE6S	97849.6	842.478	116.145	0	0
PFDS-C10-AE2S	99763.7	842.478	118.417	0	0
PFDS-C10-AE7S	100992	842.478	119.875	0	0
PFDS-C10-AE1S	101085	842.478	119.985	0	0
N-PFBS-MFPe-N-FHxP-MAC	16679.7	842.637	19.795	0	0
N-PFBS-MFPe-N-diMAmP-FHxSA	-25218.1	842.637	-29.928	0	0
N-PFBS-MFPe-8:2 monoPAP-diEes	25421	842.757	30.164	0	0
N-PFBS-MFPe-Uridine-FB	-31928.6	937.325	-34.064	0	0
N-PFBS-MFPe-C13-LAS	42764.3	930.393	45.964	0	0
N-PFBS-MFPe-C12-LAS	44670.9	921.828	48.459	0	0
N-PFBS-MFPe-C11-LAS	44858.8	944.807	47.479	0	0
N-PFBS-MFPe-C10-LAS	44880.6	957.481	46.874	0	0
N-PFBS-MFPe-N-diMAmP-FBSAP	-46909	842.637	-55.669	0	0
N-PFBS-MFPe-C12-AE3S	77762.9	842.637	92.285	0	0
N-PFBS-MFPe-C12-AE2S	79840.7	842.637	94.751	0	0
N-PFBS-MFPe-C12-AE4S	80087	842.637	95.043	0	0
N-PFBS-MFPe-C12-AE1S	81905	842.637	97.201	0	0
N-PFBS-MFPe-C12-AE5S	82265.3	842.637	97.628	0	0
N-PFBS-MFPe-C12-AE6S	87228.2	842.637	103.518	0	0
N-PFBS-MFPe-C10-AE4S	89196.8	842.637	105.854	0	0
N-PFBS-MFPe-C10-AE3S	90209.5	842.637	107.056	0	0
N-PFBS-MFPe-C10-AE5S	90524.1	842.637	107.429	0	0
N-PFBS-MFPe-C12-AE7S	91914.2	842.637	109.079	0	0
N-PFBS-MFPe-C10-AE6S	92889.9	842.637	110.237	0	0
N-PFBS-MFPe-C10-AE2S	94803.9	842.637	112.509	0	0
N-PFBS-MFPe-C10-AE7S	96032.7	842.637	113.967	0	0
N-PFBS-MFPe-C10-AE1S	96125.3	842.637	114.077	0	0
H-PFDS-N-FHxP-MAC	-16187.5	842.478	-19.214	0	0
H-PFDS-N-diMAmP-FHxSA	-24725.9	842.478	-29.349	0	0
H-PFDS-8:2 monoPAP-diEes	24928.8	842.598	29.586	0	0
H-PFDS-Uridine-FB	-31436.4	937.182	-33.544	0	0
H-PFDS-C13-LAS	42272.1	930.249	45.442	0	0
H-PFDS-C12-LAS	44178.7	921.683	47.933	0	0
H-PFDS-C11-LAS	44366.6	944.665	46.965	0	0
H-PFDS-C10-LAS	44388.3	957.341	46.366	0	0
H-PFDS-N-diMAmP-FBSAP	-46416.8	842.478	-55.096	0	0
H-PFDS-C12-AE3S	77270.7	842.478	91.718	0	0
H-PFDS-C12-AE2S	79348.5	842.478	94.185	0	0
H-PFDS-C12-AE4S	79594.8	842.478	94.477	0	0
H-PFDS-C12-AE1S	81412.8	842.478	96.635	0	0
H-PFDS-C12-AE5S	81773.1	842.478	97.063	0	0
H-PFDS-C12-AE6S	86736	842.478	102.953	0	0
H-PFDS-C10-AE4S	88704.5	842.478	105.29	0	0
H-PFDS-C10-AE3S	89717.3	842.478	106.492	0	0
H-PFDS-C10-AE5S	90031.9	842.478	106.866	0	0
H-PFDS-C12-AE7S	91421.9	842.478	108.516	0	0
H-PFDS-C10-AE6S	92397.7	842.478	109.674	0	0
H-PFDS-C10-AE2S	94311.7	842.478	111.946	0	0
H-PFDS-C10-AE7S	95540.4	842.478	113.404	0	0
H-PFDS-C10-AE1S	95633	842.478	113.514	0	0
PFDA-N-FHxP-MAC	14283.8	842.478	16.955	0	0
PFDA-N-diMAmP-FHxSA	22822.2	842.478	27.089	0	0
PFDA-8:2 monoPAP-diEes	23025.1	842.598	27.326	0	0
PFDA-Uridine-FB	-29532.7	937.182	-31.512	0	0
PFDA-C13-LAS	40368.4	930.249	43.395	0	0
PFDA-C12-LAS	42275.1	921.683	45.867	0	0
PFDA-C11-LAS	42462.9	944.665	44.95	0	0
PFDA-C10-LAS	42484.7	957.341	44.378	0	0
PFDA-N-diMAmP-FBSAP	44513.1	842.478	52.836	0	0
PFDA-C12-AE3S	75367	842.478	89.459	0	0
PFDA-C12-AE2S	77444.9	842.478	91.925	0	0
PFDA-C12-AE4S	77691.1	842.478	92.217	0	0
PFDA-C12-AE1S	79509.2	842.478	94.375	0	0
PFDA-C12-AE5S	79869.4	842.478	94.803	0	0
PFDA-C12-AE6S	84832.3	842.478	100.694	0	0
PFDA-C10-AE4S	86800.9	842.478	103.03	0	0
PFDA-C10-AE3S	87813.7	842.478	104.233	0	0
PFDA-C10-AE5S	88128.2	842.478	104.606	0	0
PFDA-C12-AE7S	89518.3	842.478	106.256	0	0
PFDA-C10-AE6S	90494	842.478	107.414	0	0
PFDA-C10-AE2S	92408	842.478	109.686	0	0
PFDA-C10-AE7S	93636.8	842.478	111.144	0	0
PFDA-C10-AE1S	93729.4	842.478	111.254	0	0
N-FHxP-MAC-N-diMAmP-FHxSA	-8538.43	842.478	-10.135	0	0
N-FHxP-MAC-8:2 monoPAP-diEes	8741.35	842.598	10.374	0	0
N-FHxP-MAC-Uridine-FB	-15248.9	937.182	-16.271	0	0
N-FHxP-MAC-C13-LAS	26084.6	930.249	28.04	0	0
N-FHxP-MAC-C12-LAS	27991.3	921.683	30.37	0	0
N-FHxP-MAC-C11-LAS	28179.1	944.665	29.83	0	0
N-FHxP-MAC-C10-LAS	28200.9	957.341	29.457	0	0
N-FHxP-MAC-N-diMAmP-FBSAP	-30229.3	842.478	-35.881	0	0
N-FHxP-MAC-C12-AE3S	61083.2	842.478	72.504	0	0
N-FHxP-MAC-C12-AE2S	63161.1	842.478	74.971	0	0
N-FHxP-MAC-C12-AE4S	63407.3	842.478	75.263	0	0
N-FHxP-MAC-C12-AE1S	65225.4	842.478	77.421	0	0
N-FHxP-MAC-C12-AE5S	65585.6	842.478	77.848	0	0
N-FHxP-MAC-C12-AE6S	70548.5	842.478	83.739	0	0
N-FHxP-MAC-C10-AE4S	72517.1	842.478	86.076	0	0
N-FHxP-MAC-C10-AE3S	73529.8	842.478	87.278	0	0
N-FHxP-MAC-C10-AE5S	73844.4	842.478	87.651	0	0
N-FHxP-MAC-C12-AE7S	75234.5	842.478	89.301	0	0
N-FHxP-MAC-C10-AE6S	76210.2	842.478	90.46	0	0
N-FHxP-MAC-C10-AE2S	78124.2	842.478	92.731	0	0
N-FHxP-MAC-C10-AE7S	79353	842.478	94.19	0	0
N-FHxP-MAC-C10-AE1S	79445.6	842.478	94.3	0	0
N-diMAmP-FHxSA-Uridine-FB	-6710.47	937.182	-7.16	0	0
N-diMAmP-FHxSA-C13-LAS	17546.2	930.249	18.862	0	0
N-diMAmP-FHxSA-C12-LAS	19452.8	921.683	21.106	0	0
N-diMAmP-FHxSA-C11-LAS	19640.7	944.665	20.791	0	0
N-diMAmP-FHxSA-C10-LAS	19662.4	957.341	20.539	0	0
N-diMAmP-FHxSA-N-diMAmP-FBSAP	21690.9	842.478	25.747	0	0
N-diMAmP-FHxSA-C12-AE3S	52544.8	842.478	62.369	0	0
N-diMAmP-FHxSA-C12-AE2S	54622.6	842.478	64.836	0	0
N-diMAmP-FHxSA-C12-AE4S	54868.9	842.478	65.128	0	0
N-diMAmP-FHxSA-C12-AE1S	56686.9	842.478	67.286	0	0
N-diMAmP-FHxSA-C12-AE5S	57047.2	842.478	67.714	0	0
N-diMAmP-FHxSA-C12-AE6S	62010.1	842.478	73.604	0	0
N-diMAmP-FHxSA-C10-AE4S	63978.7	842.478	75.941	0	0
N-diMAmP-FHxSA-C10-AE3S	64991.4	842.478	77.143	0	0
N-diMAmP-FHxSA-C10-AE5S	65306	842.478	77.517	0	0
N-diMAmP-FHxSA-C12-AE7S	66696	842.478	79.167	0	0
N-diMAmP-FHxSA-C10-AE6S	67671.8	842.478	80.325	0	0
N-diMAmP-FHxSA-C10-AE2S	69585.8	842.478	82.597	0	0
N-diMAmP-FHxSA-C10-AE7S	70814.5	842.478	84.055	0	0
N-diMAmP-FHxSA-C10-AE1S	70907.1	842.478	84.165	0	0
8:2 monoPAP-diEes-Uridine-FB	-6507.56	937.289	-6.943	0	0
8:2 monoPAP-diEes-C13-LAS	-17343.2	930.357	-18.641	0	0
8:2 monoPAP-diEes-C12-LAS	-19249.9	921.792	-20.883	0	0
8:2 monoPAP-diEes-C11-LAS	-19437.8	944.771	-20.574	0	0
8:2 monoPAP-diEes-C10-LAS	-19459.5	957.446	-20.324	0	0
8:2 monoPAP-diEes-N-diMAmP-FBSAP	-21488	842.598	-25.502	0	0
8:2 monoPAP-diEes-C12-AE3S	-52341.9	842.598	-62.12	0	0
8:2 monoPAP-diEes-C12-AE2S	-54419.7	842.598	-64.586	0	0
8:2 monoPAP-diEes-C12-AE4S	-54666	842.598	-64.878	0	0
8:2 monoPAP-diEes-C12-AE1S	-56484	842.598	-67.036	0	0
8:2 monoPAP-diEes-C12-AE5S	-56844.3	842.598	-67.463	0	0
8:2 monoPAP-diEes-C12-AE6S	-61807.2	842.598	-73.353	0	0
8:2 monoPAP-diEes-C10-AE4S	-63775.7	842.598	-75.689	0	0
8:2 monoPAP-diEes-C10-AE3S	-64788.5	842.598	-76.891	0	0
8:2 monoPAP-diEes-C10-AE5S	-65103.1	842.598	-77.265	0	0
8:2 monoPAP-diEes-C12-AE7S	-66493.1	842.598	-78.914	0	0
8:2 monoPAP-diEes-C10-AE6S	-67468.9	842.598	-80.072	0	0
8:2 monoPAP-diEes-C10-AE2S	-69382.9	842.598	-82.344	0	0
8:2 monoPAP-diEes-C10-AE7S	-70611.6	842.598	-83.802	0	0
8:2 monoPAP-diEes-C10-AE1S	-70704.2	842.598	-83.912	0	0
Uridine-FB-C13-LAS	10835.7	1016.81	10.657	0	0
Uridine-FB-C12-LAS	12742.4	1008.98	12.629	0	0
Uridine-FB-C11-LAS	12930.2	1030.02	12.553	0	0
Uridine-FB-C10-LAS	12952	1041.65	12.434	0	0
Uridine-FB-N-diMAmP-FBSAP	14980.4	937.182	15.985	0	0
Uridine-FB-C12-AE3S	45834.3	937.182	48.907	0	0
Uridine-FB-C12-AE2S	47912.2	937.182	51.124	0	0
Uridine-FB-C12-AE4S	48158.4	937.182	51.386	0	0
Uridine-FB-C12-AE1S	49976.5	937.182	53.326	0	0
Uridine-FB-C12-AE5S	50336.7	937.182	53.711	0	0
Uridine-FB-C12-AE6S	55299.6	937.182	59.006	0	0
Uridine-FB-C10-AE4S	57268.2	937.182	61.107	0	0
Uridine-FB-C10-AE3S	58280.9	937.182	62.187	0	0
Uridine-FB-C10-AE5S	58595.5	937.182	62.523	0	0
Uridine-FB-C12-AE7S	59985.6	937.182	64.006	0	0
Uridine-FB-C10-AE6S	60961.3	937.182	65.047	0	0
Uridine-FB-C10-AE2S	62875.3	937.182	67.09	0	0
Uridine-FB-C10-AE7S	64104.1	937.182	68.401	0	0
Uridine-FB-C10-AE1S	64196.7	937.182	68.5	0	0
C13-LAS-C12-AE3S	34998.6	930.249	37.623	0	0
C13-LAS-C12-AE2S	37076.5	930.249	39.857	0	0
C13-LAS-C12-AE4S	37322.7	930.249	40.121	0	0
C13-LAS-C12-AE1S	39140.8	930.249	42.076	0	0
C13-LAS-C12-AE5S	39501	930.249	42.463	0	0
C13-LAS-C12-AE6S	44463.9	930.249	47.798	0	0
C13-LAS-C10-AE4S	46432.5	930.249	49.914	0	0
C13-LAS-C10-AE3S	47445.3	930.249	51.003	0	0
C13-LAS-C10-AE5S	47759.8	930.249	51.341	0	0
C13-LAS-C12-AE7S	49149.9	930.249	52.835	0	0
C13-LAS-C10-AE6S	50125.6	930.249	53.884	0	0
C13-LAS-C10-AE2S	52039.6	930.249	55.942	0	0
C13-LAS-C10-AE7S	53268.4	930.249	57.263	0	0
C13-LAS-C10-AE1S	53361	930.249	57.362	0	0
C12-LAS-C12-AE3S	33092	921.683	35.904	0	0
C12-LAS-C12-AE2S	35169.8	921.683	38.158	0	0
C12-LAS-C12-AE4S	35416.1	921.683	38.425	0	0
C12-LAS-C12-AE1S	37234.1	921.683	40.398	0	0
C12-LAS-C12-AE5S	37594.4	921.683	40.789	0	0
C12-LAS-C12-AE6S	42557.3	921.683	46.173	0	0
C12-LAS-C10-AE4S	44525.8	921.683	48.309	0	0
C12-LAS-C10-AE3S	45538.6	921.683	49.408	0	0
C12-LAS-C10-AE5S	45853.2	921.683	49.749	0	0
C12-LAS-C12-AE7S	47243.2	921.683	51.258	0	0
C12-LAS-C10-AE6S	48218.9	921.683	52.316	0	0
C12-LAS-C10-AE2S	50133	921.683	54.393	0	0
C12-LAS-C10-AE7S	51361.7	921.683	55.726	0	0
C12-LAS-C10-AE1S	51454.3	921.683	55.827	0	0
C11-LAS-C12-AE3S	-32904.1	944.665	-34.832	0	0
C11-LAS-C12-AE2S	-34981.9	944.665	-37.031	0	0
C11-LAS-C12-AE4S	-35228.2	944.665	-37.292	0	0
C11-LAS-C12-AE1S	-37046.2	944.665	-39.216	0	0
C11-LAS-C12-AE5S	-37406.5	944.665	-39.598	0	0
C11-LAS-C12-AE6S	-42369.4	944.665	-44.851	0	0
C11-LAS-C10-AE4S	44338	944.665	46.935	0	0
C11-LAS-C10-AE3S	45350.7	944.665	48.007	0	0
C11-LAS-C10-AE5S	45665.3	944.665	48.34	0	0
C11-LAS-C12-AE7S	-47055.4	944.665	-49.812	0	0
C11-LAS-C10-AE6S	48031.1	944.665	50.845	0	0
C11-LAS-C10-AE2S	49945.1	944.665	52.871	0	0
C11-LAS-C10-AE7S	51173.9	944.665	54.171	0	0
C11-LAS-C10-AE1S	51266.5	944.665	54.269	0	0
C10-LAS-C12-AE3S	-32882.4	957.341	-34.348	0	0
C10-LAS-C12-AE2S	-34960.2	957.341	-36.518	0	0
C10-LAS-C12-AE4S	-35206.5	957.341	-36.775	0	0
C10-LAS-C12-AE1S	-37024.5	957.341	-38.674	0	0
C10-LAS-C12-AE5S	-37384.7	957.341	-39.051	0	0
C10-LAS-C12-AE6S	-42347.6	957.341	-44.235	0	0
C10-LAS-C10-AE4S	44316.2	957.341	46.291	0	0
C10-LAS-C10-AE3S	45329	957.341	47.349	0	0
C10-LAS-C10-AE5S	45643.6	957.341	47.677	0	0
C10-LAS-C12-AE7S	-47033.6	957.341	-49.129	0	0
C10-LAS-C10-AE6S	48009.3	957.341	50.149	0	0
C10-LAS-C10-AE2S	49923.4	957.341	52.148	0	0
C10-LAS-C10-AE7S	51152.1	957.341	53.431	0	0
C10-LAS-C10-AE1S	51244.7	957.341	53.528	0	0
N-diMAmP-FBSAP-C12-AE3S	30853.9	842.478	36.623	0	0
N-diMAmP-FBSAP-C12-AE2S	32931.7	842.478	39.089	0	0
N-diMAmP-FBSAP-C12-AE4S	33178	842.478	39.381	0	0
N-diMAmP-FBSAP-C12-AE1S	34996	842.478	41.539	0	0
N-diMAmP-FBSAP-C12-AE5S	35356.3	842.478	41.967	0	0
N-diMAmP-FBSAP-C12-AE6S	40319.2	842.478	47.858	0	0
N-diMAmP-FBSAP-C10-AE4S	42287.7	842.478	50.194	0	0
N-diMAmP-FBSAP-C10-AE3S	43300.5	842.478	51.397	0	0
N-diMAmP-FBSAP-C10-AE5S	43615.1	842.478	51.77	0	0
N-diMAmP-FBSAP-C12-AE7S	45005.1	842.478	53.42	0	0
N-diMAmP-FBSAP-C10-AE6S	45980.9	842.478	54.578	0	0
N-diMAmP-FBSAP-C10-AE2S	47894.9	842.478	56.85	0	0
N-diMAmP-FBSAP-C10-AE7S	49123.6	842.478	58.309	0	0
N-diMAmP-FBSAP-C10-AE1S	49216.2	842.478	58.418	0	0
C12-AE3S-C12-AE1S	4142.12	842.478	4.917	0	0
C12-AE3S-C12-AE5S	-4502.38	842.478	-5.344	0	0
C12-AE3S-C12-AE6S	-9465.28	842.478	-11.235	0	0
C12-AE3S-C10-AE4S	11433.9	842.478	13.572	0	0
C12-AE3S-C10-AE3S	12446.6	842.478	14.774	0	0
C12-AE3S-C10-AE5S	12761.2	842.478	15.147	0	0
C12-AE3S-C12-AE7S	-14151.2	842.478	-16.797	0	0
C12-AE3S-C10-AE6S	15127	842.478	17.955	0	0
C12-AE3S-C10-AE2S	17041	842.478	20.227	0	0
C12-AE3S-C10-AE7S	18269.7	842.478	21.686	0	0
C12-AE3S-C10-AE1S	18362.3	842.478	21.796	0	0
C12-AE2S-C12-AE6S	-7387.45	842.478	-8.769	0	0
C12-AE2S-C10-AE4S	9356.03	842.478	11.105	0	0
C12-AE2S-C10-AE3S	10368.8	842.478	12.307	0	0
C12-AE2S-C10-AE5S	10683.4	842.478	12.681	0	0
C12-AE2S-C12-AE7S	-12073.4	842.478	-14.331	0	0
C12-AE2S-C10-AE6S	13049.1	842.478	15.489	0	0
C12-AE2S-C10-AE2S	14963.2	842.478	17.761	0	0
C12-AE2S-C10-AE7S	16191.9	842.478	19.219	0	0
C12-AE2S-C10-AE1S	16284.5	842.478	19.329	0	0
C12-AE4S-C12-AE6S	-7141.18	842.478	-8.476	0	0
C12-AE4S-C10-AE4S	9109.76	842.478	10.813	0	0
C12-AE4S-C10-AE3S	10122.5	842.478	12.015	0	0
C12-AE4S-C10-AE5S	10437.1	842.478	12.389	0	0
C12-AE4S-C12-AE7S	-11827.1	842.478	-14.039	0	0
C12-AE4S-C10-AE6S	12802.9	842.478	15.197	0	0
C12-AE4S-C10-AE2S	14716.9	842.478	17.469	0	0
C12-AE4S-C10-AE7S	15945.6	842.478	18.927	0	0
C12-AE4S-C10-AE1S	16038.2	842.478	19.037	0	0
C12-AE1S-C12-AE6S	-5323.15	842.478	-6.318	0	0
C12-AE1S-C10-AE4S	7291.73	842.478	8.655	0	0
C12-AE1S-C10-AE3S	8304.49	842.478	9.857	0	0
C12-AE1S-C10-AE5S	8619.07	842.478	10.231	0	0
C12-AE1S-C12-AE7S	-10009.1	842.478	-11.881	0	0
C12-AE1S-C10-AE6S	10984.8	842.478	13.039	0	0
C12-AE1S-C10-AE2S	12898.9	842.478	15.311	0	0
C12-AE1S-C10-AE7S	14127.6	842.478	16.769	0	0
C12-AE1S-C10-AE1S	14220.2	842.478	16.879	0	0
C12-AE5S-C12-AE6S	-4962.9	842.478	-5.891	0	0
C12-AE5S-C10-AE4S	6931.47	842.478	8.227	0	0
C12-AE5S-C10-AE3S	7944.23	842.478	9.43	0	0
C12-AE5S-C10-AE5S	8258.81	842.478	9.803	0	0
C12-AE5S-C12-AE7S	-9648.86	842.478	-11.453	0	0
C12-AE5S-C10-AE6S	10624.6	842.478	12.611	0	0
C12-AE5S-C10-AE2S	12538.6	842.478	14.883	0	0
C12-AE5S-C10-AE7S	13767.4	842.478	16.342	0	0
C12-AE5S-C10-AE1S	13860	842.478	16.451	0	0
C12-AE6S-C12-AE7S	-4685.96	842.478	-5.562	0	0
C12-AE6S-C10-AE6S	5661.69	842.478	6.72	0	0
C12-AE6S-C10-AE2S	7575.72	842.478	8.992	0	0
C12-AE6S-C10-AE7S	8804.46	842.478	10.451	0	0
C12-AE6S-C10-AE1S	8897.07	842.478	10.561	0	0
C10-AE4S-C10-AE2S	5607.15	842.478	6.656	0	0
C10-AE4S-C10-AE7S	-6835.89	842.478	-8.114	0	0
C10-AE4S-C10-AE1S	6928.49	842.478	8.224	0	0
C10-AE3S-C10-AE2S	4594.39	842.478	5.453	0	0
C10-AE3S-C10-AE7S	-5823.13	842.478	-6.912	0	0
C10-AE3S-C10-AE1S	5915.73	842.478	7.022	0	0
C10-AE5S-C10-AE2S	4279.8	842.478	5.08	0	0
C10-AE5S-C10-AE7S	-5508.54	842.478	-6.539	0	0
C10-AE5S-C10-AE1S	5601.15	842.478	6.648	0	0
C12-AE7S-C10-AE7S	4118.5	842.478	4.889	0	0
C12-AE7S-C10-AE1S	4211.1	842.478	4.998	0	0
